# Supplementary material for: Evolution of correlated complexity in the radically different courtship signals of birds-of-paradise
Source: PLoS Biol. 2018 Nov 20;16(11):e2006962. doi: 10.1371/journal.pbio.2006962 (PMC6245505; doi:10.1371/journal.pbio.2006962)
Supplement: S1 Code — JND, Just Noticeable Distance. (JAVA) [file pbio.2006962.s002.java]

/*________________________________________________________________________________________________

	Title: Hierarchical clustering using JNDs
	''''''''''''''''''''''''''''''''''''''''''''''''''''''''''''''''''''''''''''''''''''''''
	Code Author: Jolyon Troscianko
	Date Originally Implemented: 28/7/2015
	Source for first implementation: 	Russell A. Ligon, Christopher D. Diaz, Janelle L. Morano, 
										Jolyon Troscianko, Martin Stevens, Annalyse Moskeland, Timothy G. Laman, Edwin Scholes III
										2018. Evolution of correlated complexity in the radically different courtship signals of birds-of-paradise
										PLOS BIOLOGY
										
	For detailed implementation with examples and test cases, please see: van den Berg CP, Cheney KL, Endler JA, Marshall JN, Troscianko J. 
									(In prep). Image Smoothing and Segmentation using Colour and Luminance Discrimination Thresholds: 
									JND Clustering and Weber Smart Blur. 
............................................................................................................

This code uses agglomerative hierarchical clustering to reduce a colour image down to a 'usable'
number of clusters. The code starts with each pixel being its own cluster. Each cluster is compared
to its neighbouring clusters in the image XY plane, and distances calculated from V&O JNDs.

Following distance measurements each cluster is combined with its nearest neighbouring cluster.
Nodes can have multiple clustering events at each pass, e.g. if cluster A is closest to B, but B is closest
to C then alll three will be clustered, meaning whole strings or neighbouring regions can be clustered.
In practice each cluster tends to be combined with two or three clusters on each pass.

The distance radius increases with each pass, so as clusters get larger they can also combine with
neighbours further away. This also keeps the processing for each pass fairly constant (i.e. there
are fewer clusters on each pass, but each one must be compared to a larger number of neighbours).

Clustering therefore takes place across n + 2 dimensions (n colours plus x & y space).

--------------------------------------------------------------------------------------------------------------------------------
Requirements:

Input images should be cone-catch images (see Troscianko & Stevens 2015). The Weber fraction order must match the slice order.

Troscianko J, Stevens M. 2015. Image calibration and analysis toolbox – a free software suite for objectively measuring reflectance, colour and pattern. 
Methods in Ecology & Evolution. https://doi.org/10.1111/2041-210X.12439
_________________________________________________________________________________________________
*/


import ij.*;
import ij.plugin.filter.PlugInFilter;
import ij.process.*;
import ij.gui.*;

import ij.measure.ResultsTable;
import ij.text.TextWindow;

public class S1_Code implements PlugInFilter {

ImageStack stack;
	public int setup(String arg, ImagePlus imp) { 
	stack = imp.getStack(); 
	
	return DOES_32 + STACK_REQUIRED; 
	}


public void run(ImageProcessor ip) {


IJ.showStatus("Clustering");

int w = stack.getWidth();
int h = stack.getHeight();
int nPoints = w*h;
int nDims = stack.getSize();

int nLoops = 12;
int radiusMultiplier = 2;
int haltClusters = 1;
int recordClusters = 8;
String imTitle = "ImageID";

double[] weber = new double[4]; //

weber[0] = 0.05; // LW HUMAN scaled to 0.05 for LWS from Hofer et al 2005, assuming a 2:1 L:M and 5.72% S cones
weber[1] = 0.0707106781; // MW
weber[2] = 0.1657433633; // SW
weber[3] = 0.1; // 

double lumWeber = 0.05;

double JNDthreshold = 3.0;
double lumJNDthreshold = 3.0;

String[] sliceNames = new String[nDims];
sliceNames = stack.getSliceLabels();

	GenericDialog gd = new GenericDialog("Hierarchical Clustering");
		gd.addNumericField("Colour_JND_Threshold", JNDthreshold, 3);
		gd.addNumericField("Luminance_JND_Threshold", lumJNDthreshold, 3);
		gd.addMessage("Number of clustering loops");
		gd.addNumericField("Loops", nLoops, 0);
		gd.addMessage("The search radius is increased with each loop by this variable");
		gd.addNumericField("Radius Multiplier:", radiusMultiplier, 0);
		gd.addMessage("Clustering will stop early if this value >1");
		gd.addNumericField("Stop Number:", haltClusters, 0);
		gd.addNumericField("Record from pass:", recordClusters, 0);
		gd.addCheckbox("Output Image", true);
		gd.addStringField("Image ID:", imTitle, 20);
		gd.addMessage(" ");
		gd.addMessage("Weber Fractions");
		//gd.addNumericField("Weber_" + (i+1), weber[i], 3);

		for(int i=0; i<nDims-1; i++)
			gd.addNumericField("Weber_" + (i+1) + " " + sliceNames[i], weber[i], 3);	
		

		gd.addNumericField("Luminance_Weber_Fraction", lumWeber, 3);	

	gd.showDialog();
	if (gd.wasCanceled())
		return;

JNDthreshold = gd.getNextNumber();
lumJNDthreshold = gd.getNextNumber();

// ----------New distance based on both values--------------
//JNDthreshold = pow((JNDthreshold*JNDthreshold) + (lumJNDthreshold+lumJNDthreshold), 0.5);

nLoops = (int) gd.getNextNumber();
radiusMultiplier = (int) gd.getNextNumber();
haltClusters = (int) gd.getNextNumber();
recordClusters = (int) gd.getNextNumber();
imTitle = gd.getNextString();
for(int i=0; i<nDims-1; i++)
	weber[i] = gd.getNextNumber();
lumWeber = gd.getNextNumber();

//boolean outImage = gd.getNextBoolean();

double[] dfis = new double[nDims];
double JND = 0.0;
double lumJND = 0.0;

ImageStack outStack = new ImageStack(w, h);
ImageStack idStack = new ImageStack(w, h);

double pcCover = 0.0;
int row = 0;
//ResultsTable rt = new ResultsTable();
ResultsTable rt =  ResultsTable.getResultsTable();

double[] means = new double[nPoints*nDims];
double[] sds = new double[nPoints*nDims]; // note this code uses variance, not SDs for slightly faster processing
int[] ns = new int[nPoints]; // sample size counts
int[] clusterIDs = new int[nPoints];

float[] pixels= new float[w*h]; // temp array for loading

for(int i=0; i<nDims; i++){ // convert float pixel values to double-precision array
	pixels = (float[]) stack.getPixels(i+1);
	for(int k=0; k<w*h; k++)
		if(pixels[k] > 0) // don't import negative numbers
			means[(i*w*h)+k] = (double) (pixels[k]);
		else means[k] = 0; // flag negative numbers in the first channel

}

for(int i=0; i<nDims*nPoints; i++)
	sds[i] = 1.0; // set initial variance to 1

for(int i=0; i<nPoints; i++){
	clusterIDs[i] = i; // set up pixel as a cluster
	ns[i] = 1;
}


int countPoints = 0;
for(int i=0; i<nPoints; i++)
	if(means[i] != 0)
		countPoints ++;


// Arrays to hold the bounds of each cluster to speed up searching
int[] cbT = new int[nPoints]; // cluster bounds top
int[] cbB = new int[nPoints]; // bottom
int[] cbL = new int[nPoints]; // left
int[] cbR = new int[nPoints]; // right
double[] dists = new double[nPoints];
double[] lumDists = new double[nPoints];
int[] nearestID = new int[nPoints];

for(int y=0; y<h; y++)
	for(int x=0; x<w; x++){
		cbT[(y*w)+x] = y;
		cbB[(y*w)+x] = y;
		cbL[(y*w)+x] = x;
		cbR[(y*w)+x] = x;
	}//x

// Set up variables
int radius = 1;
int nClusters = nPoints;
int j = 0;
int prevID = -1;
double distSum = 0.0;
int iLoc = 0;
int jLoc = 0;
double p0 = 0.0;
double p1 = 0.0;
int oldLoc = 0;
int newLoc = 0;
int N = 0;
double GM = 0.0;
double ESS = 0.0;
double TGSS = 0.0;


// ----------------------FIND EACH CLUSTER'S NEAREST NEIGHBOUR---------------------------

for(int m=0; m<nLoops; m++){

IJ.showProgress((float) m/nLoops) ;
IJ.showStatus("Pass: " + (m+1) + ", clusters: " + (nClusters - (nPoints-countPoints)) );

for(int i=0; i<nPoints; i++){
	dists[i] = 10E10;
	lumDists[i] = 10E10;
	nearestID[i] = i;
}


for(int i=0; i<nPoints; i++)
//if(clusterIDs[i] == i)
if(clusterIDs[i] == i && means[i] != 0)
	for(int y=cbT[i]-radius; y<=cbB[i]+radius; y++) // window bounds
	for(int x=cbL[i]-radius; x<=cbR[i]+radius; x++)
	if(x>=0 && x<w && y>=0 && y<h){ // make sure it's not off the image
		j = (y*w)+x;
		prevID = -1;	

		if( clusterIDs[j] != i && clusterIDs[j] != prevID) // don't compare to itself, and don't compare if it's the same cluster as the previous pass
		//if( clusterIDs[j] != i)
		if( nearestID[i] != j){ // don't compare if it's already the nearest neighbour
			
			prevID = clusterIDs[j];

			for(int k=0; k<nDims-1; k++)
				dfis[k] = Math.log(means[(k*nPoints)+i]/means[(k*nPoints)+clusterIDs[j]]);

			if(nDims == 3) // DICHROMATIC EQUATION
				JND = Math.pow(Math.pow(dfis[0]-dfis[1],2)/(Math.pow(weber[0],2)+Math.pow(weber[1],2)),0.5);

			else if(nDims == 4) // TRICHROMATIC EQUATION
				JND = Math.pow((Math.pow(weber[0],2)*Math.pow(dfis[2]-dfis[1],2)+Math.pow(weber[1],2)*Math.pow(dfis[2]-dfis[0],2)+Math.pow(weber[2],2)*Math.pow(dfis[0]-dfis[1],2))/(Math.pow(weber[0]*weber[1],2)+Math.pow(weber[0]*weber[2],2)+Math.pow(weber[1]*weber[2],2)),0.5);

			else if(nDims == 5) // TETRACHROMATIC EQUATION
				JND = Math.pow((Math.pow(weber[0]*weber[1],2)*Math.pow(dfis[3]-dfis[2],2)+Math.pow(weber[0]*weber[2],2)*Math.pow(dfis[3]-dfis[1],2)+Math.pow(weber[0]*weber[3],2)*Math.pow(dfis[2]-dfis[1],2)+Math.pow(weber[1]*weber[2],2)*Math.pow(dfis[3]-dfis[0],2)+Math.pow(weber[1]*weber[3],2)*Math.pow(dfis[2]-dfis[0],2)+Math.pow(weber[2]*weber[3],2)*Math.pow(dfis[1]-dfis[0],2))/(Math.pow(weber[0]*weber[1]*weber[2],2)+Math.pow(weber[0]*weber[1]*weber[3],2)+Math.pow(weber[0]*weber[2]*weber[3],2)+Math.pow(weber[1]*weber[2]*weber[3],2)),0.5);

			else {
				IJ.log("Image must have 2, 3 or 4 channels plus luminance in the last channel");
				return;
			}


			// --------------------LUMINANCE JND -------------
			// Siddiqi JNDs:
			lumJND=Math.abs((Math.log(means[((nDims-1)*nPoints)+i])-Math.log(means[((nDims-1)*nPoints)+clusterIDs[j]]))/lumWeber);
			// Endler JNDs:
			//lumJND = Math.abs((Math.log(means[((nDims-1)*nPoints)+i])-Math.log(means[((nDims-1)*nPoints)+clusterIDs[j]]))/(Math.log(means[((nDims-1)*nPoints)+i])+Math.log(means[((nDims-1)*nPoints)+clusterIDs[j]])))/lumWeber; 

			//---------------Combine luminance and colour JNDs into a single distance weighted by JND thresholds--------------
			//JND = pow((JND*JND) + (lumJND*lumJND),0.5);

			JND = Math.pow( Math.pow(JND/JNDthreshold, 2) + Math.pow(lumJND/lumJNDthreshold, 2) , 0.5);

			if(JND< dists[i]){
				dists[i] = JND;
				lumDists[i] = lumJND;
				nearestID[i] = j;
			}//fi
		}// fi
	} //


//--------------------------COMBINE NEAREST CLUSTERS--------------------------------


for(int i=0; i<nPoints; i++)
//if(clusterIDs[i] == i) // select only cluster reference positions
if(clusterIDs[i] == i && means[i] != 0)  // select only cluster reference positions
if(dists[i] < 1.4142135624)
if(i != clusterIDs[nearestID[i]]){ // ignore if the nearest cluster is itself

		nClusters --;
		oldLoc = clusterIDs[nearestID[i]]; // use lower value as cluster ID
		newLoc = i;

		N = ns[newLoc] + ns[oldLoc];

		for(int k=0; k<nDims; k++){ // combine means & variances (note variance is used, not SD)
			GM = ( (means[(k*nPoints)+newLoc] * ns[newLoc]) + (means[(k*nPoints)+oldLoc]) * ns[oldLoc]) / N;
			ESS = (sds[(k*nPoints)+newLoc] * (ns[newLoc] - 1)) + (sds[(k*nPoints)+oldLoc] * (ns[oldLoc] - 1));
			TGSS = (Math.pow(means[(k*nPoints)+newLoc] - GM, 2) * ns[newLoc]) + (Math.pow(means[(k*nPoints)+oldLoc] - GM, 2) * ns[oldLoc]);
			sds[(k*nPoints)+newLoc] = (ESS+TGSS) / (N-1);
			means[(k*nPoints)+newLoc] = GM;
		}//k
		ns[newLoc] = N;

		for(int y=cbT[oldLoc]; y<=cbB[oldLoc]; y++) // update cluster IDs
		for(int x=cbL[oldLoc]; x<=cbR[oldLoc]; x++)
			if(clusterIDs[(y*w)+x] == oldLoc)
				clusterIDs[(y*w)+x] = newLoc;


	// Update bounds of enlarged cluster
		if(cbT[oldLoc] < cbT[newLoc]) // TOP
			cbT[newLoc] = cbT[oldLoc];

		if(cbB[oldLoc] > cbB[newLoc]) // BOTTOM
			cbB[newLoc] = cbB[oldLoc];

		if(cbR[oldLoc] > cbR[newLoc]) // RIGHT
			cbR[newLoc] = cbR[oldLoc];

		if(cbL[oldLoc] < cbL[newLoc]) // LEFT
			cbL[newLoc] = cbL[oldLoc];


	// Update the nearest-neighbour of the oldLoc
	// if the oldLoc was due to be linked to a 3rd group then re-loop this iteration, adding 3rd loc (this can then start a whole chain)

	if(nearestID[oldLoc] != newLoc){ // oldLoc's nearest neighbour was a 3rd value, so add this as newLoc's nearest neighbour & re-loop
		nearestID[i] = nearestID[oldLoc];
		i = i-1;
	}


} // i 

if(m>recordClusters-2){
	row = 0;
	for(int i=0; i<nPoints; i++)
		if(clusterIDs[i] == i && means[i] != 0){

			rt.incrementCounter();
			row++;

			rt.addValue("Image", imTitle);
			rt.addValue("Pass", (m+1));
			rt.addValue("ID", clusterIDs[i]);	

			for(j=0; j<nDims; j++){
				rt.addValue(sliceNames[j] + "Mean", means[(nPoints*j)+i]);
				rt.addValue(sliceNames[j] + "SD", Math.pow(sds[(nPoints*j)+i],0.5));
			}

			rt.addValue("Area", ns[i]);
			pcCover = (double) ((double) (ns[i])/(double) (countPoints));
			rt.addValue("Coverage (pc)", (float) (pcCover*100.0));

		}

// OUTPUT MEANS IN NEW 32-BIT IMAGE STACK

//ImageStack outStack = new ImageStack(w, h);
for(int i=0; i<nDims; i++){
	float[] fPixels= new float[w*h]; // re-initialise array
	for(int k=0; k<w*h; k++)
		fPixels[k] = (float) (means[(i*w*h)+clusterIDs[k]]);
	outStack.addSlice("Pass" + (m+1) + " " + sliceNames[i], fPixels);
}//i

// ALSO OUTPUT CLUSTER IDs
float[] fPixels= new float[w*h]; // re-initialise array
for(int k=0; k<w*h; k++)
	if(means[k] != 0)
		fPixels[k] = (float) (clusterIDs[k]);
idStack.addSlice("Pass" + (m+1) + " Cluster IDs", fPixels);


}// record clusters


if(nClusters <= haltClusters)
	m=nLoops;

if(pcCover == 1)
	m=nLoops;

if(radius < w || radius < h) // expand the radius unless it's bigger than the image itself
	radius = radiusMultiplier * radius;


}//m

/*
for(int i=0; i<nPoints; i++)
if(clusterIDs[i] == i)
	IJ.log(" " + (float)(means[i]) + ",    " + means[nPoints+i] + ",     " + means[nPoints*2 + i] +  ",     " + (float) ns[i]);
	//IJ.log(" " + (float)(means[i]));
*/


rt.showRowNumbers(false);
rt.show("Results");


// OUTPUT MEANS IN NEW 32-BIT IMAGE STACK

//ImageStack outStack = new ImageStack(w, h);
//for(int i=0; i<nDims; i++){
//	float[] fPixels= new float[w*h]; // re-initialise array
//	for(int k=0; k<w*h; k++)
//		fPixels[k] = (float) (means[(i*w*h)+clusterIDs[k]]);
//	outStack.addSlice("slice" + i, fPixels);
//}//i
new ImagePlus(imTitle + " Cluster IDs", idStack).show();
new ImagePlus(imTitle, outStack).show();


}
}
