# Supplementary material for: Evolution of correlated complexity in the radically different courtship signals of birds-of-paradise
Source: PLoS Biol. 2018 Nov 20;16(11):e2006962. doi: 10.1371/journal.pbio.2006962 (PMC6245505; doi:10.1371/journal.pbio.2006962)
Supplement: S1 Data — (XLS) [file pbio.2006962.s003.xls]

## Sheet: BOP_data
species	color.richness	behavioral.richness	acoustic.richness	color.diversity	behavioral.diversity	acoustic.diversity	displayproximity	displayheight		Additional information
Lycocorax_pyrrhopterus	40.1	8.57493	2.61836	4.08942	5.45071	1.83136	solitary	understory		1	data correspond to untransformed values, all analyses conducted on log transformed values
Phonygammus_keraudrenii	69.2667	4	2	7.2253	1.45032	1.06716	solitary	understory		2	gray cells correspond to values obtained from phylogentic imputation
Manucodia_jobiensis	74.3	8.48684	3.70924	7.82331	5.23618	2.1294	solitary	understory
Manucodia_ater	78.1	8.454	3.41828	6.7579	5.25518	2.06155	solitary	understory
Manucodia_comrii	73.7333	8.39318	3	6.8852	5.28056	2.21178	solitary	understory
Manucodia_chalybatus	86.2	8.56096	4.17858	9.39787	5.24313	2.28292	solitary	understory
Pteridophora_alberti	89.8667	9	7	16.9477	6.45378	5.27781	solitary	understory
Parotia_carolae	82.2	9.6	7	11.0583	4.97046	2.13909	exp.lek	ground
Parotia_sefilata	66.3	21.5	4.5	6.39964	12.7406	2.02571	exp.lek	ground
Parotia_wahnesi	69.5	13.2	2.66667	7.218	8.20578	1.4077	exp.lek	ground
Parotia_lawesii	41.5333	10	2.5	4.91333	5.70482	1.49036	exp.lek	ground
Parotia_helenae	51.4444	10	2	7.15223	6.5617	1.36264	exp.lek	ground
Seleucidis_melanoleucus	112.533	16	10	11.8192	11.531	2.29042	solitary	canopy
Drepanornis_albertisi	45.4242	11	7	6.92761	6.91859	4.83191	solitary	understory
Drepanornis_bruijnii	61.4545	9.15392	5.63749	7.52558	6.19587	2.89087	solitary	canopy
Semioptera_wallacii	49.5	8.75	5.5	10.2474	5.5915	2.93372	classic.lek	canopy
Ptiloris_paradiseus	52.5	7.5	2	6.97106	5.24379	1.17151	solitary	understory
Ptiloris_victoriae	67.1333	6.4	3	9.17937	3.77239	1.62264	solitary	understory
Ptiloris_magnificus	64.2	12.3333	3	6.87986	8.82125	2.25457	solitary	understory
Ptiloris_intercedens	61.15	11.2027	3.04476	6.07653	7.7022	2.11508	solitary	understory
Lophorina_superba	60.5667	17	3	8.85869	9.45333	2.22179	solitary	ground
Epimachus_fastuosus	32.5333	6.6	2.5	4.69352	3.47997	1.36156	exp.lek	understory
Epimachus_meyeri	47.2333	7	3.5	6.89106	4.20616	1.67698	solitary	canopy
Paradigalla_carunculata	61.6667	9.15409	3.62758	6.30997	5.64348	1.83697	solitary	understory
Paradigalla_brevicauda	41.7667	9.04785	2.98479	4.56695	5.63097	1.68406	solitary	understory
Astrapia_nigra	83.7667	7	4	6.94349	3.21953	1.25035	exp.lek	canopy
Astrapia_splendidissima	78.7333	9	4	11.1952	3.70984	1.18221	classic.lek	canopy
Astrapia_rothschildi	75.6667	8	2.5	5.75021	4.66361	1.38851	exp.lek	canopy
Astrapia_mayeri	43.2	5.66667	3	5.57438	3.12884	1.35216	classic.lek	canopy
Astrapia_stephaniae	32.7667	6.01769	2.48128	4.48736	3.32546	1.23134	classic.lek	canopy
Cicinnurus_regius	51.5455	8.75	6	10.864	6.29852	2.70197	exp.lek	canopy
Diphyllodes_respublica	52.5	12.6667	3	9.26827	8.75426	1.41092	exp.lek	ground
Diphyllodes_magnificus	61.9697	10.6667	3.33333	11.3882	8.20082	2.12261	exp.lek	ground
Paradisaea_rudolphi	475.152	9	12	24.9736	5.04471	3.03204	solitary	understory
Paradisaea_guilielmi	287.533	10	4	15.5795	6.54881	2.00811	classic.lek	canopy
Paradisaea_rubra	313.667	13	8	20.4196	6.86803	3.36298	classic.lek	canopy
Paradisaea_decora	258.364	12.5	8	9.88594	7.47812	3.76524	classic.lek	canopy
Paradisaea_minor	235.5	7.83333	2.5	8.48302	4.73923	1.37659	classic.lek	canopy
Paradisaea_apoda	722.883	12	7	10.8531	7.64575	3.23647	classic.lek	canopy
Paradisaea_raggiana	354.7	13.5	3	8.69341	8.52518	2.42236	classic.lek	canopy
