# Supplementary material for: Evolution of correlated complexity in the radically different courtship signals of birds-of-paradise
Source: PLoS Biol. 2018 Nov 20;16(11):e2006962. doi: 10.1371/journal.pbio.2006962 (PMC6245505; doi:10.1371/journal.pbio.2006962)
Supplement: S2 Data — (XLS) [file pbio.2006962.s004.xls]

## Sheet: S2 Data
Behavioral richness
species	10s	20s	30s	40s	50s	60s
Paradisaea_apoda	12	12	15.5	18.5	19	20
Paradisaea_raggiana	13.5	13.5	17	18	18	18
Paradisaea_minor	7	7.83333	11.2	12.3333	12.6667	14
Paradisaea_decora	12.25	12.5	14.5	17.5	18.75	19
Paradisaea_rubra	9	13	14.25	13.75	13.3333	13.5
Paradisaea_guilielmi	7.66667	10	12.5	14	11.5	20
Paradisaea_rudolphi	7.75	9	12	12	12.5	12.5
Diphyllodes_magnificus	8.25	10.6667	12.5	18	19	19
Diphyllodes_respublica	11.6667	12.6667	15.3333	16	16.3333	18
Cicinnurus_regius	9.75	8.75	14	12.5	14	17
Astrapia_mayeri	5	5.66667	8	8.5	9	9.5
Astrapia_stephaniae	5.01497	6.14872	7.80433	7.99921	7.67685	7.91354
Astrapia_rothschildi	7.33333	8	9.33333	9.66667	7.33333	6.33333
Astrapia_nigra	6	7	7	5	5	5
Astrapia_splendidissima	8	9	9	10	10	5
Paradigalla_brevicauda	8.15334	9.06688	10.7788	12.5155	12.8151	13.0843
Paradigalla_carunculata	8.54766	9.73394	11.5587	13.0441	13.3816	13.1684
Epimachus_fastuosus	5.6	6.6	9.2	9.4	9.6	9
Epimachus_meyeri	6	7	7.66667	7.33333	7.33333	7.66667
Ptiloris_intercedens	8.69713	12.018	12.6886	13.9857	15.1664	16.0865
Ptiloris_magnificus	9	12.3333	12.6667	14	15.3333	16.3333
Ptiloris_paradiseus	6	7.5	8.5	8.5	9.33333	15
Ptiloris_victoriae	4.4	6.4	6.75	8.66667	9	9.33333
Lophorina_superba	7.5	17	21	26	26	27
Semioptera_wallacii	7.2	8.75	10.3333	8.5	9	8
Drepanornis_albertisi	9	11	12	13	13	13
Drepanornis_bruijnii	3	3.5	4	4	4	3
Seleucidis_melanoleucus	10	16	19	24	25	25
Parotia_helenae	9.5	10	12	12.3333	13	10
Parotia_lawesii	7.16667	10	10.6	12	12.25	14.3333
Parotia_sefilata	14.5	21.5	24.5	29	30.5	32.5
Parotia_wahnesi	10	13.2	14.2	16.5	17.75	16
Parotia_carolae	7	9.6	12.25	13	13.5714	14.5714
Pteridophora_alberti	10	9	10	8	6.66667	7
Manucodia_ater	5.82708	7.50149	8.48737	9.23817	9.30039	10.0126
Manucodia_jobiensis	5.72822	7.51061	8.46907	9.15555	9.18464	9.87459
Manucodia_chalybatus	5.74537	7.68216	8.63424	9.36647	9.38987	10.1147
Manucodia_comrii	5	7.29983	8.02541	8.82362	8.67603	9.83695
Phonygammus_keraudrenii	3	4	4	4	4	4
Lycocorax_pyrrhopterus	6.49291	8.27548	9.49556	10.1738	10.2778	10.7487
