# Supplementary material for: Evolution of correlated complexity in the radically different courtship signals of birds-of-paradise
Source: PLoS Biol. 2018 Nov 20;16(11):e2006962. doi: 10.1371/journal.pbio.2006962 (PMC6245505; doi:10.1371/journal.pbio.2006962)
Supplement: S3 Data — (XLS) [file pbio.2006962.s005.xls]

## Sheet: S3_Data
Shannon indices of behavioral complexity
species	10s	20s	30s	40s	50s	60s
Paradisaea_apoda	8.49123	7.64575	7.80592	7.94791	7.88244	7.57364
Paradisaea_raggiana	9.49804	8.52518	8.28406	7.12097	6.67423	6.63048
Paradisaea_minor	5.52364	4.73923	4.99176	5.90918	5.41559	4.72227
Paradisaea_decora	8.6558	7.47812	7.21093	7.25324	7.5773	7.58403
Paradisaea_rubra	7.27703	6.86803	6.46586	6.15576	5.25644	5.7247
Paradisaea_guilielmi	6.46647	6.54881	7.13319	6.84489	6.14981	8.66878
Paradisaea_rudolphi	6.06313	5.04471	6.7631	6.02929	5.91766	5.77879
Diphyllodes_magnificus	7.46066	8.20082	9.20736	7.50942	6.97641	7.10822
Diphyllodes_respublica	9.41337	8.75426	8.84492	8.6889	8.558	8.12457
Cicinnurus_regius	7.19071	6.29852	8.00346	6.98434	6.76751	7.19659
Astrapia_mayeri	3.48731	3.12884	4.06096	4.29916	4.19129	4.28657
Astrapia_stephaniae	4.05879	3.57853	3.93045	4.51128	4.24367	3.9271
Astrapia_rothschildi	5.29464	4.66361	4.69588	4.20594	3.39806	2.48169
Astrapia_nigra	3.94732	3.21953	2.54405	2.17344	1.94735	1.79613
Astrapia_splendidissima	4.94469	3.70984	3.23034	2.94965	2.90636	1.87054
Paradigalla_brevicauda	5.32794	5.36809	5.39603	5.36685	5.12988	4.8276
Paradigalla_carunculata	5.37975	5.38534	5.46866	5.29074	5.0506	4.77458
Epimachus_fastuosus	4.06904	3.47997	3.25168	3.05536	2.85282	2.70242
Epimachus_meyeri	4.51977	4.20616	4.10266	3.69341	3.44838	3.24713
Ptiloris_intercedens	8.0551	8.2717	7.40191	6.85707	7.04718	6.87791
Ptiloris_magnificus	8.73052	8.82125	7.65205	7.20069	7.47024	7.19711
Ptiloris_paradiseus	4.63406	5.24379	4.69033	4.14205	3.82395	6.61362
Ptiloris_victoriae	3.7232	3.77239	4.09249	4.89743	4.7139	4.59826
Lophorina_superba	6.67309	9.45333	10.8653	11.0338	10.648	9.55743
Semioptera_wallacii	6.25896	5.5915	5.35698	3.9086	4.01852	2.2454
Drepanornis_albertisi	6.55578	6.91859	5.66659	5.83617	5.26476	5.03445
Drepanornis_bruijnii	2.23275	2.63649	2.55291	2.46375	2.42975	2.08206
Seleucidis_melanoleucus	11.0074	11.531	11.9737	11.6621	11.9552	10.5758
Parotia_helenae	6.4275	6.5617	7.34153	7.13589	7.21077	5.21853
Parotia_lawesii	5.52602	5.70482	5.36262	5.19228	5.6349	4.95797
Parotia_sefilata	12.2443	12.7406	14.2049	14.9263	14.8819	13.8831
Parotia_wahnesi	7.22039	8.20578	8.4363	9.76837	8.57689	7.40696
Parotia_carolae	5.0781	4.97046	5.48773	5.31825	5.35679	5.20217
Pteridophora_alberti	7.18717	6.45378	5.73706	3.79686	2.64218	2.76575
Manucodia_ater	4.33386	4.30803	4.06985	3.92135	3.76309	3.5782
Manucodia_jobiensis	4.32454	4.30479	4.07404	3.93413	3.75366	3.57509
Manucodia_chalybatus	4.39799	4.4948	4.20165	3.90617	3.69594	3.54768
Manucodia_comrii	4.34323	4.68388	4.19123	4.09295	3.79877	3.63896
Phonygammus_keraudrenii	1.54338	1.45032	1.31026	1.23918	1.19582	1.16645
Lycocorax_pyrrhopterus	4.7133	4.60018	4.45972	4.4864	4.31865	4.07908
