# Supplementary material for: Evolution of correlated complexity in the radically different courtship signals of birds-of-paradise
Source: PLoS Biol. 2018 Nov 20;16(11):e2006962. doi: 10.1371/journal.pbio.2006962 (PMC6245505; doi:10.1371/journal.pbio.2006962)
Supplement: S4 Data — (XLS) [file pbio.2006962.s006.xls]

## Sheet: S4_Data
Acoustic Richness
species	5s	10s	15s	20s	25s	30s	35s	40s	45s	50s
Paradisaea_apoda	6	7	9	2	2	4	4	2	3	3
Paradisaea_raggiana	4	3	3	3	4	4	4	4	4	4
Paradisaea_minor	2.5	2.5	2.5	3	5	6	6	7	8	8
Paradisaea_decora	6.5	8	6	6	6	6	6	6	6	6
Paradisaea_rubra	7	8	8	8	9	12	12	9	9	9
Paradisaea_guilielmi	4	4	5.65293	5.6348	4.95571	5.90802	5.99487	5.29428	5.77533	5.98928
Paradisaea_rudolphi	8	12	12	16	16	16	17	6	6	6
Diphyllodes_magnificus	3	3.33333	4.5	6	6	6	6.5	6.5	6.5	7
Diphyllodes_respublica	3	3	3	3	3	3	4	4	4	4
Cicinnurus_regius	5.5	6	5.5	5.5	5	5	5	5	5	5
Astrapia_mayeri	3	3	3	4	4	3.49664	3.51941	4.46952	4.70571	4.81508
Astrapia_stephaniae	4.48293	5.01191	5.98602	6.4211	5.86877	6.0364	6.04182	5.72335	6.01325	6.28836
Astrapia_rothschildi	2.5	2.5	3	2.89519	3.14337	2.73394	2.94011	3.76109	3.77714	3.64858
Astrapia_nigra	3	4	4	4	4	4	5	5	5	5
Astrapia_splendidissima	4	4	4	4	4	4	4	4	4	4
Paradigalla_brevicauda	1.86183	1.91647	0.942201	1.91832	2.5015	0.736226	1.23398	2.73455	2.57216	2.24686
Paradigalla_carunculata	1.51473	1.41382	0.359752	1.19394	2.17774	0.755333	1.27983	2.60513	2.43659	2.02479
Epimachus_fastuosus	2.5	2.5	4.5	4.5	4	4.5	4.25	4.25	5.25	4.75
Epimachus_meyeri	3.5	3.5	3.5	3.5	3.5	3.5	3	3.5	3.5	3.5
Ptiloris_intercedens	2.79665	2.71584	2.95987	3.29606	3.19896	3.44066	3.49064	3.45445	3.02083	2.99017
Ptiloris_magnificus	3	3	3.33333	3.66667	3.33333	3.66667	3.66667	3.5	3	3
Ptiloris_paradiseus	2	2	3.81229	4.1753	3.95153	3.74304	3.76648	3.64708	3.55628	3.63658
Ptiloris_victoriae	3	3	3	3	3	3	3	3	3	3
Lophorina_superba	3	3	3	4	4	4	4	4	4	4
Semioptera_wallacii	5.5	5.5	7.5	8.5	6	6	6	6	6	7
Drepanornis_albertisi	7	7	7	6	10	7	9	9	9	9
Drepanornis_bruijnii	3	3	3	3	3	3	3	4	4	4
Seleucidis_melanoleucus	8	10	10	9	9	10	10	10	9	9
Parotia_helenae	2	2	2	2	2	2	2	2	2	2
Parotia_lawesii	2.5	2.5	2.5	2.5	2.5	2.5	2.5	2.5	3	3
Parotia_sefilata	3.5	4.5	3.5	3.5	3.5	3.5	4.5	4.5	4.5	4.5
Parotia_wahnesi	2.5	2.66667	2.66667	2.83333	2.83333	3	3	3	3	3
Parotia_carolae	5.42857	7	7.42857	7.42857	8	8.14286	8.14286	7.42857	7.71429	7.85714
Pteridophora_alberti	6	7	9	9	9	9	10	10	10	10
Manucodia_ater	2.71957	2.72902	2.56542	3.33631	3.54621	2.8635	3.05569	3.4007	3.21543	3.13615
Manucodia_jobiensis	2.86655	2.93933	2.86497	3.60549	3.81742	3.25497	3.44832	3.57069	3.39216	3.32364
Manucodia_chalybatus	2.54638	2.42039	2.20731	3.21327	3.50398	2.90045	3.09812	3.38902	3.20309	3.10731
Manucodia_comrii	3	3	3	4.40791	4.42122	3.88134	4.06309	3.91208	3.74762	3.74016
Phonygammus_keraudrenii	2	2	2	2	2	2	2	2	2	2
Lycocorax_pyrrhopterus	3.11806	3.36671	3.31596	3.77535	4.15862	3.70539	3.95704	3.90574	3.72	3.61353
