# Supplementary material for: Evolution of correlated complexity in the radically different courtship signals of birds-of-paradise
Source: PLoS Biol. 2018 Nov 20;16(11):e2006962. doi: 10.1371/journal.pbio.2006962 (PMC6245505; doi:10.1371/journal.pbio.2006962)
Supplement: S5 Data — (XLS) [file pbio.2006962.s007.xls]

## Sheet: S5_Data
Shannon indices of acoustic complexity
species	5s	10s	15s	20s	25s	30s	35s	40s	45s	50s
Paradisaea_apoda	3.8948	3.23647	2.73168	1.79806	1.74778	1.69358	1.68764	1.64996	1.67948	1.6775
Paradisaea_raggiana	3.18419	2.42236	2.01365	1.78696	1.73132	1.61849	1.5372	1.47578	1.42768	1.38894
Paradisaea_minor	1.6896	1.37659	1.31134	1.36571	1.6038	1.60068	1.51776	1.51148	1.51375	1.56256
Paradisaea_decora	3.62506	3.76524	1.62816	1.47567	1.38503	1.32472	1.28155	1.24905	1.1911	1.17381
Paradisaea_rubra	4.55301	3.36298	2.70037	2.41434	2.13496	2.37357	2.31321	1.85722	1.7845	1.70355
Paradisaea_guilielmi	2.75695	2.00811	2.09271	1.9706	1.78129	1.76387	1.68056	1.58245	1.53783	1.55645
Paradisaea_rudolphi	3.14341	3.03204	2.50578	2.56122	2.41394	2.18909	2.14468	1.87273	1.77495	1.72163
Diphyllodes_magnificus	2.41484	2.12261	2.48431	2.31384	2.15005	2.1729	2.16739	2.09815	2.08291	1.99311
Diphyllodes_respublica	1.73737	1.41092	1.2908	1.22752	1.18809	1.16101	1.13356	1.11873	1.10703	1.09755
Cicinnurus_regius	3.60543	2.70197	2.00654	1.75097	1.49305	1.41645	1.42412	1.38965	1.34965	1.31754
Astrapia_mayeri	1.65052	1.35216	1.24685	1.22678	1.18613	1.57077	1.49706	1.44302	1.40687	1.44359
Astrapia_stephaniae	0.951514	0.59122	0.481068	0.201279	0.503648	0.802797	0.729806	0.776852	0.816433	0.879743
Astrapia_rothschildi	1.57981	1.38851	1.25054	0.439906	0.723982	0.842583	0.825614	0.936776	0.954107	0.970607
Astrapia_nigra	1.287	1.25035	1.21094	1.16333	1.13408	1.11948	1.12324	1.12356	1.11128	1.11123
Astrapia_splendidissima	1.33945	1.18221	1.12728	1.1406	1.1156	1.09854	1.0861	1.07661	1.08312	1.07579
Paradigalla_brevicauda	1.54178	1.57547	1.39017	1.14584	1.2699	1.1942	1.22184	1.29739	1.27162	1.22578
Paradigalla_carunculata	1.76615	1.78889	1.60966	1.39715	1.4391	1.36109	1.39017	1.4399	1.39851	1.34554
Epimachus_fastuosus	1.48581	1.36156	1.31358	1.29304	1.24962	1.25174	1.22008	1.22767	1.21499	1.20167
Epimachus_meyeri	1.86193	1.67698	1.55353	1.44923	1.44385	1.43041	1.42128	1.40583	1.40073	1.39804
Ptiloris_intercedens	2.65698	2.42394	2.27534	2.30557	2.07251	1.96083	1.86258	1.98051	1.88648	1.84746
Ptiloris_magnificus	2.47436	2.25457	2.11956	2.13035	1.97545	1.87203	1.7596	1.93211	1.84617	1.80542
Ptiloris_paradiseus	1.30195	1.17151	1.57905	1.50018	1.4569	1.38393	1.34005	1.38478	1.35084	1.34059
Ptiloris_victoriae	2.14523	1.62264	1.43445	1.33709	1.27715	1.23633	1.20662	1.18396	1.16607	1.15156
Lophorina_superba	2.71167	2.22179	1.91479	1.83197	1.67301	1.56705	1.49126	1.43426	1.38978	1.35405
Semioptera_wallacii	3.78643	2.93372	2.6728	2.88585	2.20937	2.14002	1.89696	1.78555	1.69972	1.90311
Drepanornis_albertisi	5.84078	4.83191	3.7687	3.80068	3.78993	3.54708	3.77071	3.52648	3.21581	3.18975
Drepanornis_bruijnii	2.33456	2.13444	1.89025	1.72116	1.606	1.52359	1.47358	1.58695	1.6238	1.57271
Seleucidis_melanoleucus	3.0134	2.29042	1.82979	1.66619	1.57156	1.53434	1.45918	1.40338	1.36913	1.3505
Parotia_helenae	1.61667	1.36264	1.26167	1.20693	1.17227	1.14821	1.13045	1.11676	1.10586	1.09696
Parotia_lawesii	1.87119	1.49036	1.34345	1.26666	1.21927	1.18696	1.16344	1.1455	1.22771	1.20776
Parotia_sefilata	2.27542	2.02571	1.77206	1.60957	1.49474	1.41799	1.4516	1.39844	1.35705	1.32388
Parotia_wahnesi	1.62331	1.4077	1.30018	1.2774	1.23196	1.21365	1.18674	1.17764	1.16472	1.15432
Parotia_carolae	2.68568	2.13909	1.83793	1.70663	1.64321	1.57768	1.5155	1.43113	1.39453	1.36181
Pteridophora_alberti	4.99253	5.27781	5.93687	6.34571	4.14196	3.93646	4.0867	3.96283	3.61246	3.33003
Manucodia_ater	2.22636	2.05301	1.82066	1.41049	1.35301	1.27331	1.2795	1.32191	1.29047	1.26281
Manucodia_jobiensis	2.24638	2.04852	1.8312	1.417	1.35812	1.28377	1.29096	1.32606	1.29482	1.26529
Manucodia_chalybatus	2.59734	2.35674	2.0938	1.56174	1.45484	1.37366	1.38071	1.40768	1.36683	1.33489
Manucodia_comrii	2.54926	2.21178	1.9083	1.12916	1.16433	1.09278	1.09834	1.16284	1.1495	1.12812
Phonygammus_keraudrenii	1.11988	1.06716	1.0477	1.03736	1.03088	1.02642	1.02315	1.02063	1.01864	1.01702
Lycocorax_pyrrhopterus	1.96144	1.80413	1.61615	1.32211	1.30459	1.22605	1.23507	1.28356	1.25855	1.22632
